# Supplementary material for: Genomic Characterization of Escherichia coli Isolates from Alpaca Crias (Vicugna pacos) in the Peruvian Highlands: Insights into Functional Diversity and Pathogenicity
Source: Microorganisms. 2025 Jun 30;13(7):1533. doi: 10.3390/microorganisms13071533 (PMC12298738; doi:10.3390/microorganisms13071533)
Supplement: Supplementary file 1 [file microorganisms-13-01533-s001.zip]

Archive with 2 entries (2 files):
- Supplementary Tables (1).xlsx
- supplementary_Figures.pdf
