# Supplementary material for: Genomic Characterization of Escherichia coli Isolates from Alpaca Crias (Vicugna pacos) in the Peruvian Highlands: Insights into Functional Diversity and Pathogenicity
Source: Microorganisms. 2025 Jun 30;13(7):1533. doi: 10.3390/microorganisms13071533 (PMC12298738; doi:10.3390/microorganisms13071533)
Supplement: Supplementary file 1 [file microorganisms-13-01533-s001.zip › Supplementary Tables (1).xlsx]

## Sheet: Hoja 1
	Table S1: Metadata of E. coli Isolates from Alpacas, including Sampling Location and Health Context
					MLST allelic profile
	Isolate	Province	Sampling area	MLST	adk	fumC	gyrB	icd	mdh	purA	recA
	UNAP1_O262	Lampa	Lagunillas	73	36	24	9	13	17	11	25
	UNAP2_O263	Lampa	Lagunillas	73	36	24	9	13	17	11	25
	UNAP3_O264	Lampa	Lagunillas	73	36	24	9	13	17	11	25
	UNAP4_O265	Lampa	Lagunillas	73	36	24	9	13	17	11	25
	UNAP5_O266	Lampa	Lagunillas	-	6	6	3	18	627	547	6
	UNAP6_O267	Lampa	Lagunillas	-	1	46	69	1	~20	34	7
	UNAP7_O268	Melgar	CE La Raya	29	6	4	12	16	9	7	7
	UNAP8_O269	Melgar	CE La Raya	29	6	4	12	16	9	7	7
	UNAP9_O270	Melgar	CE La Raya	342	1	46	69	1	20	34	7
	UNAP10_O271	Melgar	CE La Raya	29	6	4	12	16	9	7	7

## Sheet: Hoja 2
	Table S2: Virulence and resistance genes detected in extrachromosomal regions (plasmids and genomic islands) across E. coli genomes
		Plasmids		Genomic islands
	Isolate	Virulence	Resistance	Virulence	Resistance
	UNAP1	-	-	cnf1, ecpABCDER, fecABCDEIR, fimABE, focAG, hlyACD, iroB, iroCDE, iroN, kil, mchB, mchF, mchI, mcmA, ompT, pic, sfaCDFGHY, vat, yehABCDE	emrY, emrK
	UNAP2	-	-	cnf1, ecpABCDER, fecABCDEIR, fimABE, focAG, hlyACD, iroB, iroCDE, iroN, kil, mchB, mchF, mchI, mcmA, ompT, pic, sfaCDFGHY, vat, yehABCDE	emrY, emrK
	UNAP3	-	-	cnf1, ecpABCDER, fecABCDEIR, fimABE, focAG, hlyACD, iroB, iroCDE, iroN, kil, mchB, mchF, mchI, mcmA, ompT, pic, sfaCDFGHY, vat, yehABCDE	emrY, emrK
	UNAP4	-	-	cnf1, ecpABCDER, fecABCDEIR, fimABE, focAG, hlyACD, iroB, iroCDE, iroN, kil, mchB, mchF, mchI, mcmA, ompT, pic, sfaCDFGHY, vat, yehABCDE	emrY, emrK
	UNAP5	cvaB, cvaC, iroB, iroC, iroD, iroE, iroN	-	ecpABCDER, fimABEH, iroN, traT, yehABCDE	emrE, emrY, emrK
	UNAP6	-	-	cesDD2LT, cif, eae, escCDEFJNRSTUV, espA, espB, espF, espJ, espN, espT, etgA, fimA, fimB, fimC, fimE, fimH, fimI, kil, ler, nleD, nleF, nleH1-2, ompT, paa, sepD, sepL, tir, toxB, yehABCDE	emrY, emrK, fosA family gene
	UNAP7	-	-	cesDD2LT, cif, eae, escCDEFJNRSTUV, espA, espB, espG, espK, espL2, espM1, espN, etgA, fimA, fimE, fimF, fimH, kil, ler, nleC, nleE, nleF, nleH1-2, ompT, sepD, sepL, tir, traT, yehABCDE	emrY, emrK
	UNAP8	katP	-	cesDD2LT, cif, eae, escCDEFJNRSTUV, espA, espB, espG, espK, espL2, espM1, espN, etgA, fimA, fimE, fimH, kil, ler, nleC, nleE, nleF, nleH1-2, ompT, sepD, sepL, tir, traT, yehABCDE	emrY, emrK
	UNAP9	tsh	-	cesDD2LT, eae, efa1, escCDEFJNRSTUV, espA, espB, espF, espL2, espM1, espW, etgA, fimA, fimB, fimC, fimE, fimH, fimI, kil, ler, nleC, nleD, nleE, nleF, nleH1-1, nleH1-2, ompT, sepD, sepL, tir, traT, yehABCDE	emrY, emrK, fosA7.5
	UNAP10	-	-	cesDD2LT, cif, eae, escCDEFJNRSTUV, espA, espB, espG, espK, espL2, espM1, espN, espW, etgA, fimA, fimC, fimD, fimE, fimF, fimH, kil, ler, nleC, nleD, nleE, nleF, nleH1-2, ompT, sepD, sepL, tir, traT, yehABCDE	emrY, emrK

## Sheet: Hoja 3
	Table S3: Plasmid replicons identified in E. coli isolates by PlasmidFinder analysis.
	Genome	Plasmid Replicon Type	Replicon Coverage	Replicon % Coverage	Replicon % Identity	Plasmid ID
		ColRNAI_1	1-130/130	1	0.8702	DQ298019
		IncY_1	1-765/765	1	0.9895	K02380
	UNAP10_O271	IncFIC(FII)_1	1-499/499	1	0.9659	AP001918
		IncFIB(pB171)_1_pB171	1-643/643	1	0.9938	AB024946
		Col(MG828)_1	1-258/262	0.9847	0.9419	NC_008486
	UNAP5_O266	IncFIB(AP001918)_1	1-682/682	1	0.9897	AP001918
		Col156_1	1-154/154	1	0.961	NC_009781
	UNAP6_O267	IncFII_1	1-261/261	0.9962	0.9542	AY458016
	UNAP7_O268	IncY_1	1-765/765	1	0.9895	K02380
		IncFIC(FII)_1	1-499/499	1	0.9659	AP001918
		IncFIB(pB171)_1_pB171	1-643/643	1	0.9938	AB024946
	UNAP8_O269	IncY_1	1-765/765	1	0.9895	K02380
		IncFIC(FII)_1	1-499/499	1	0.9659	AP001918
		IncFIB(pB171)_1_pB171	1-643/643	1	0.9938	AB024946
	UNAP9_O270	ColRNAI_1	1-130/130	1	0.8702	DQ298019
		IncFIB(AP001918)_1	1-682/682	0.9883	0.9589	AP001918
		Col(MG828)_1	1-258/262	0.9847	0.9419	NC_008486
	Note: Coverage and sequence identity values refer specifically to the match between the genome assembly contig and the reference plasmid replicon sequence identified by PlasmidFinder. These values do not represent the coverage or identity of the entire plasmid.
	* The second column refers to the replicon type or plasmid compatibility group identified by PlasmidFinder

## Sheet: Hoja 4
	Table S4: Enrichment analyses results for UNAP1-4 strains
	Type	Sample group	ID	GeneRatio	BgRatio	RichFactor	FoldEnrichment	zScore	pvalue	p.adjust	qvalue	Count	Description	geneID	Additional information	References
		UNAP1-4	GO:0009306	0.1311	0.0096	0.2963	13.5908	9.8127	5.12698e-08	1.95338e-05	1.76476e-05	8	protein secretion (GO:0009306)	mchE/hlyD/gspF/gspH/gspG/gspD/gspJ/gspC	T1SS: hlyD; T2SS: gsp genes; microcin-specific efflux system: mchE	(Thomas et al., 2014)
		UNAP1-4	GO:0002790	0.0819	0.0075	0.2381	10.9212	6.8117	6.495e-05	0.0061	0.0056	5	peptide secretion (GO:0002790)	gspF/gspH/gspG/gspJ/gspC	T2SS: gsp genes	(Douzi et al., 2012)
		UNAP1-4	GO:0032940	0.0819	0.0075	0.2381	10.9212	6.8117	6.495e-05	0.0061	0.0056	5	secretion by cell (GO:0032940)	gspF/gspH/gspG/gspJ/gspC	T2SS: gsp genes	(Douzi et al., 2012)
		UNAP1-4	GO:0046903	0.0819	00:10:48	0.2381	10.9212	6.8117	6.495e-05	0.0061	0.0056	5	secretion (GO:0046903)	gspF/gspH/gspG/gspJ/gspC	T2SS: gsp genes	(Douzi et al., 2012)
		UNAP1-4	GO:0002682	0.0328	00:01:00.480000	1	45.8689	9.4747	0.0005	0.0105	0.0095	2	regulation of immune system process (GO:0002682)	esiB/group_162
		UNAP1-4	GO:0002683	0.0328	00:01:00.480000	1	45.8689	9.4747	0.0005	0.0105	0.0095	2	negative regulation of immune system process (GO:0002683)	esiB/group_162
		UNAP1-4	GO:0002694	0.0328	00:01:00.480000	1	45.8689	9.4747	0.0005	0.0105	0.0095	2	regulation of leukocyte activation (GO:0002694)	esiB/group_162
		UNAP1-4	GO:0002695	0.0328	0.0007	1	45.8689	9.4747	0.0005	0.0105	0.0095	2	negative regulation of leukocyte activation (GO:0002695)	esiB/group_162
		UNAP1-4	GO:0015031	0.0984	00:22:45.120000	0.1364	6.2548	5.2442	0.0003	0.0105	0.0095	6	protein transport (GO:0015031)	mchF/gspF/gspH/gspG/gspJ/gspC
		UNAP1-4	GO:0015628	0.0492	00:03:36	0.4286	19.6581	7.3775	0.0003	0.0105	0.0095	3	protein secretion by the type II secretion system (GO:0015628)	gspF/gspD/gspJ	T2SS: gsp genes	(Douzi et al., 2012)
	GO	UNAP1-4	GO:0048585	0.0328	00:01:00.480000	1	45.8689	9.4747	0.0005	0.0105	0.0095	2	negative regulation of response to stimulus (GO:0048585)	esiB/group_162
		UNAP1-4	GO:0050776	0.0328	00:01:00.480000	1	45.8689	9.4747	0.0005	0.0105	0.0095	2	regulation of immune response (GO:0050776)	esiB/group_162
		UNAP1-4	GO:0050777	0.0328	00:01:00.480000	1	45.8689	9.4747	0.0005	0.0105	0.0095	2	negative regulation of immune response (GO:0050777)	esiB/group_162
		UNAP1-4	GO:0050865	0.0328	00:01:00.480000	1	45.8689	9.4747	0.0005	0.0105	0.0095	2	regulation of cell activation (GO:0050865)	esiB/group_162
		UNAP1-4	GO:0050866	0.0328	00:01:00.480000	1	45.8689	9.4747	0.0005	0.0105	0.0095	2	negative regulation of cell activation (GO:0050866)	esiB/group_162
		UNAP1-4	GO:1902563	0.0328	00:01:00.480000	1	45.8689	9.4747	0.0005	0.0105	0.0095	2	regulation of neutrophil activation (GO:1902563)	esiB/group_162
		UNAP1-4	GO:1902564	0.0328	0.0007	1	45.8689	9.4747	0.0005	0.0105	0.0095	2	negative regulation of neutrophil activation (GO:1902564)	esiB/group_162
		UNAP1-4	GO:1901678	0.0656	0.0079	0.1818	8.3398	5.1589	0.0011	0.0236	0.0213	4	iron coordination entity transport (GO:1901678)	fecB/fecC/fecD/fecE
		UNAP1-4	GO:0031640	0.0492	00:06:37.440000	0.2308	10.5851	5.1705	0.0024	0.0484	0.0437	3	killing of cells of another organism (GO:0031640)	mchB/hlyD/hlyC
		UNAP1-4	GO:0019043	0.0328	00:02:00.960000	0.5	22.9344	6.5526	0.0027	0.0495	0.0447	2	establishment of viral latency (GO:0019043)	group_4333/group_609	Prophage integrase: group_609, group_4333
		UNAP1-4	GO:0075713	0.0328	00:02:00.960000	0.5	22.9344	6.5526	0.0027	0.0495	0.0447	2	establishment of integrated proviral latency (GO:0075713)	group_4333/group_609	Prophage integrase: group_609, group_4333
		UNAP1-4	ko:K02015	0.0261	00:03:36	0.7	10.2545	7.9304	6.43166e-07	0.0002	0.0002	7	iron complex transport system permease protein (ko:K02015)	fepD/fecC/fecD/shuU/group_2423/group_2394/group_884
	KO	UNAP1-4	ko:K02013	0.0187	00:02:52.800000	0.625	9.1558	6.2495	6.74676e-05	0.0059	0.0054	5	iron complex transport system ATP-binding protein [EC:7.2.2.-] (ko:K02013)	fhuC/fecE/chuV/group_2523/fepC
		UNAP1-4	ko:K02016	0.0187	0.002	0.625	9.1558	6.2495	6.74676e-05	0.0059	0.0054	5	iron complex transport system substrate-binding protein (ko:K02016)	fepB/fecB/chuT/yhfQ/group_813
		UNAP1-4	ko05133	0.1095	0.0195	0.375	5.6113	7.8801	1.06251e-08	8.71257e-07	7.82901e-07	15	Pertussis (ko05133)	focA/fimA/group_4310/sfaF/mchF/group_4239/group_4238/hlyD/hlyB/hlyC/group_2609/group_2600/group_551/cdiB/group_58	Hemagglutinins: group_4310, group_58, Fimbrial proteins: group_2600, group_2609, group_4238, group_4239; MFP: group_551, OMT: cdiB
	Pathway	UNAP1-4	ko03070	0.1314	0.0385	0.2278	3.4094	5.8432	1.94665e-06	7.98125e-05	7.17186e-05	18	Bacterial secretion system (ko03070)	mchF/hlyD/hlyB/gspF/gspO/gspM/gspI/gspH/gspG/gspD/gspK/gspL/gspJ/gspE/gspC/vgrG1/vasK/group_551	T1SS: hlyD, hlyB; T2SS: gsp genes; T6SS: vgrG1, vasK; microcin-specific efflux system: mchF	(Pourhassan N. et al., 2022; China & Goffaux, 1999; Hodges et al., 2023; Thomas et al., 2014; Douzi et al., 2012; Navarro-Garcia et al., 2019)
		UNAP1-4	ko05111	0.0803	0.0254	0.2115	3.1654	4.2316	0.0004	0.0122	0.0109	11	Biofilm formation - Vibrio cholerae (ko05111)	gspF/gspM/gspI/gspH/gspG/gspD/gspK/gspL/gspJ/gspE/gspC
	Note. Abbreviations used: MFP, membrane fusion protein; OMT, Outer membrane transporter; T1SS, Type I Secretion System; T2SS, Type II Secretion System; T6SS, Type VI Secretion System.
	* Some genes (e.g., group_3345) could not be assigned standard gene symbols and are represented using placeholder names assigned during genome analysis. Their putative function (e.g., membrane fusion protein) is based on domain prediction or partial annotation.

## Sheet: Hoja 5
	Table S5: Metadata for the 80 Escherichia coli genomes included in the phylogenomic analysis
	Strain	Host source	Phylogroup	City	Country	Pathovar	Bio Project ID
	PE01_647	Human	B2	Lima	Peru	-	PRJNA633873
	PE01_355	Human	B1	Lima	Peru	-	PRJNA633873
	PE01_354	Human	B1	Lima	Peru	-	PRJNA633873
	PE01_353	Human	B2	Lima	Peru	-	PRJNA633873
	PE01_349	Human	B1	Lima	Peru	EPEC	PRJNA633873
	PE01_348	Human	B1	Lima	Peru	-	PRJNA633873
	PE01_205	Human	B1	Lima	Peru	-	PRJNA633873
	PE01_202	Human	B1	Lima	Peru	-	PRJNA633873
	PE01_201	Human	B2	Lima	Peru	-	PRJNA633873
	PE01_197	Human	B2	Lima	Peru	-	PRJNA633873
	PE01_196	Human	B2	Lima	Peru	-	PRJNA633873
	PE01_657	Human	B2	Lima	Peru	-	PRJNA633873
	PE01_656	Human	B2	Lima	Peru	-	PRJNA633873
	PE01_193	Human	B2	Lima	Peru	-	PRJNA633873
	P330-E191	Human	B1	Cusco	Peru	-	PRJNA698223
	P038-E029	Human	B1	Cusco	Peru	EHEC	PRJNA698223
	P038-E026	Human	B1	Cusco	Peru	EHEC	PRJNA698223
	P403-E198	Human	B2	Cusco	Peru	-	PRJNA698223
	P363-E194	Human	B1	Cusco	Peru	EPEC	PRJNA698223
	P359-E193	Human	B1	Cusco	Peru	EPEC	PRJNA698223
	P299-E181	Human	B1	Cusco	Peru	EHEC	PRJNA698223
	P295-E179	Human	B1	Cusco	Peru	-	PRJNA698223
	P292-E178	Human	C	Cusco	Peru	ETEC	PRJNA698223
	P405-E200	Human	B2	Cusco	Peru	-	PRJNA698223
	P404-E199	Human	C	Cusco	Peru	STEC	PRJNA698223
	P322-E189	Human	B1	Cusco	Peru	EHEC	PRJNA698223
	P140-E104	Human	B1	Cusco	Peru	EPEC	PRJNA698223
	P101-E088	Human	B2	Cusco	Peru	STEC	PRJNA698223
	P218-E141	Human	B1	Cusco	Peru	EPEC	PRJNA698223
	P250-E164	Human	C	Cusco	Peru	-	PRJNA698223
	P204-E131	Human	B1	Cusco	Peru	EHEC	PRJNA698223
	P093-E083	Human	B2	Cusco	Peru	-	PRJNA698223
	P077-E065	Human	C	Cusco	Peru	-	PRJNA698223
	P004-E009	Human	B1	Cusco	Peru	EHEC	PRJNA698223
	P052-E051	Human	B1	Cusco	Peru	-	PRJNA698223
	P227-E146	Human	B1	Cusco	Peru	EPEC	PRJNA698223
	P216-E134	Human	B1	Cusco	Peru	EPEC	PRJNA698223
	P159-E111	Human	B1	Cusco	Peru	EHEC	PRJNA698223
	P159-E114	Human	B1	Cusco	Peru	EHEC	PRJNA698223
	P168-E117	Human	B1	Cusco	Peru	EPEC	PRJNA698223
	P171-E120	Human	B1	Cusco	Peru	EPEC	PRJNA698223
	P006-E013	Human	B1	Cusco	Peru	-	PRJNA698223
	EcCR01	Human	C	Lima	Peru	-	PRJNA865026
	EcCR02	Human	C	Lima	Peru	-	PRJNA865026
	1391	Human	B2	-	Peru	-	PRJNA1153025
	1366	Human	B2	-	Peru	-	PRJNA1153025
	1388	Human	B2	-	Peru	-	PRJNA1153025
	1381	Human	B2	-	Peru	-	PRJNA1153025
	1375	Human	B2	-	Peru	-	PRJNA1153025
	MOD1-EC1383	Human	B1	-	Peru	EPEC	PRJNA224116
	EC827	Water/River	C	Lima	Peru	ETEC	PRJNA1083219
	EC825	Water/River	B1	Lima	Peru	-	PRJNA1083219
	EC811	Water/River	B1	Lima	Peru	-	PRJNA1083219
	EC773	Water/River	B1	Loreto	Peru	-	PRJNA1083219
	EC768	Water/River	B1	Loreto	Peru	-	PRJNA1083219
	UNAP1_O262	Alpaca	B2	Puno	Peru	-	-
	UNAP2_O263	Alpaca	B2	Puno	Peru	-	-
	UNAP3_O264	Alpaca	B2	Puno	Peru	-	-
	UNAP4_O265	Alpaca	B2	Puno	Peru	-	-
	UNAP5_O266	Alpaca	B1	Puno	Peru	-	-
	UNAP6_O267	Alpaca	A	Puno	Peru	EPEC	-
	UNAP7_O268	Alpaca	B1	Puno	Peru	EPEC	-
	UNAP8_O269	Alpaca	B1	Puno	Peru	EPEC	-
	UNAP9_O270	Alpaca	A	Puno	Peru	EPEC	-
	UNAP10_O271	Alpaca	B1	Puno	Peru	EPEC	-
	PSU-0717	Alpaca	B1	-	Peru	-	PRJNA357722
	PSU-0718	Alpaca	B1	-	Peru	-	PRJNA357722
	PSU-0719	Alpaca	B1	-	Peru	-	PRJNA357722
	PSU-0720	Alpaca	B1	-	Peru	STEC	PRJNA357722
	ECA1	Alpaca	B1	Cusco	Peru	EHEC	PRJNA416310
	ECB1	Alpaca	A	Cusco	Peru	EPEC	PRJNA416311
	EC275K	Swine	B1	Lima	Peru	EPEC	PRJNA839166
	EC273K	Swine	B1	Lima	Peru	EPEC	PRJNA839166
	PE01_641	Poultry	C	Lima	Peru	-	PRJNA633873
	PE01_099	Poultry	C	Lima	Peru	-	PRJNA633873
	PE01_637	Poultry	B1	Lima	Peru	-	PRJNA633873
	PE01_381	Poultry	B1	Lima	Peru	-	PRJNA633873
	PE01_372	Poultry	B1	Lima	Peru	-	PRJNA633873
	YB14-1	Cow	E	Nebraska	USA	EHEC	PRJNA528413
	17B6-2	Cow	E	Nebraska	USA	EHEC	PRJNA528413
